# Supplementary material for: A Robust Real-Time Detecting and Tracking Framework for Multiple Kinds of Unmarked Object
Source: Sensors (Basel). 2019 Dec 18;20(1):2. doi: 10.3390/s20010002 (PMC6982905; doi:10.3390/s20010002)
Supplement: Supplementary file 1 [file sensors-20-00002-s001.zip]

Archive with 2 entries (2 files):
- S1.mp4
- S2.avi
